# Supplementary material for: Connectivity Effect on Electronic Properties of Azulene–Tetraazapyrene Triads
Source: Molecules. 2025 Dec 19;31(1):2. doi: 10.3390/molecules31010002 (PMC12786884; doi:10.3390/molecules31010002)
Supplement: Supplementary file 1 [file molecules-31-00002-s001.zip]

Archive with 1 entries (1 files):
- molecules-3984619-supplementary.pdf
